# Supplementary material for: Enhancing Acclimatization of Micropropagated Pistachio Through Optimization of Light Spectrum and Vapor Pressure Deficit
Source: Plants (Basel). 2026 Feb 2;15(3):460. doi: 10.3390/plants15030460 (PMC12899129; doi:10.3390/plants15030460)
Supplement: Supplementary file 1 [file plants-15-00460-s001.zip]

Archive with 1 entries (1 files):
- plants-4022264-supplementary.pdf
